# Supplementary material for: Long noncoding RNA PM maintains cerebellar synaptic integrity and Cbln1 activation via Pax6/Mll1-mediated H3K4me3
Source: PLoS Biol. 2021 Jun 10;19(6):e3001297. doi: 10.1371/journal.pbio.3001297 (PMC8219131; doi:10.1371/journal.pbio.3001297)
Supplement: S3 Table — (XLSX) [file pbio.3001297.s012.xlsx]

## Sheet: Sheet1
Gene ID	log2(shPM-1/shCtrl)	Qvalue(shPM-1 vs shCtrl)	log2(shPM-2/shCtrl)	Qvalue(shPM-2 vs shCtrl)	Other Gene ID	Gene Type				Gene ID	log2(shPM-1/shCtrl)	Qvalue(shPM-1 vs shCtrl)	log2(shPM-2/shCtrl)	Qvalue(shPM-2 vs shCtrl)	Other Gene ID	Gene Type
666060	0.620342	1.01076e-10	0.684563	2.60173e-12	Frmpd1	Known_gene				100861615	-0.649889	0.0383094	-0.747035	0.0149926	LOC100861615	Known_gene
277414	0.725222	1.95537e-32	0.833839	4.03733e-55	Trp53i11	Known_gene				100504663	-0.861421	8.9e-10	-0.721765	3.35e-07	Atg14	Known_gene
269951	0.688972	5.28098e-21	0.67853	1.33196e-27	Idh2	Known_gene				100042165	-0.763728	1.21e-09	-0.742895	2.01e-10	BC005561	Known_gene
244281	0.625997	4.73076e-05	0.646519	1.72448e-05	Myo16	Known_gene				100038882	-0.641436	1.07e-11	-0.743914	6.8e-16	Isg15	Known_gene
240055	0.597879	8.18463e-07	0.621097	1.69926e-07	Neurl1b	Known_gene				100038847	-0.651373	0.0191632	-0.652929	0.0323889	Gm10406	Known_gene
231070	0.930633	9.60525e-37	0.983724	2.57405e-39	Insig1	Known_gene				791260	-0.607066	0.00720041	-0.722447	0.00169525	Tomt	Known_gene
218581	0.671513	3.04214e-11	0.677004	8.85091e-13	Depdc1b	Known_gene				665622	-1.18925	0.00861013	-1.19439	0.00783952	Hist1h2br	Known_gene
208158	0.655576	9.27274e-05	0.615165	0.000307957	Map6d1	Known_gene				665596	-1.18925	0.00861013	-1.19439	0.00783952	Hist1h2bq	Known_gene
207565	0.705282	1.56509e-15	0.769588	7.77555e-18	Camkk2	Known_gene				664799	-2.58004	3.25e-23	-2.15866	4.34e-19	Ctcfl	Known_gene
170439	0.708004	8.94494e-22	0.737048	1.71741e-24	Elovl6	Known_gene				631323	-1.04458	0.0216955	-1.08482	0.0139111	Gm12250	Known_gene
110460	0.711896	2.70221e-21	0.716783	6.77747e-23	Acat2	Known_gene				626578	-1.72577	9.35e-06	-1.83984	2.88e-06	Gbp10	Known_gene
110196	0.676522	2.97577e-19	0.6774	6.53021e-29	Fdps	Known_gene				545136	-1.17025	0.0137563	-1.20409	0.012296	Fam186b	Known_gene
110078	0.666528	4.78367e-22	0.617478	5.66638e-19	Pygb	Known_gene				433022	-1.64722	1.48e-13	-1.94176	3.87e-17	Plcxd2	Known_gene
108089	0.665568	1.90622e-07	0.778423	7.41796e-10	Rnf144a	Known_gene				432770	-1.00497	0.00184177	-0.74043	0.0322336	Rslcan18	Known_gene
106877	0.836511	4.55488e-12	0.735686	1.31051e-09	Afap1l1	Known_gene				408067	-0.734293	2.22e-09	-0.856606	1.5e-11	Zfp874b	Known_gene
93706	0.597077	6.89081e-24	0.624127	2.37728e-25	Pcdhgc3	Known_gene				407800	-1.24221	0.0115575	-1.77305	0.000466296	Ecm2	Known_gene
93699	0.660216	7.86995e-08	0.73293	7.4815e-13	Pcdhgb1	Known_gene				383295	-0.62142	1.53e-05	-0.709749	5.59e-08	Ypel5	Known_gene
77938	1.86219	1.60283e-09	1.63194	1.34089e-07	Fam53b	Known_gene				381990	-0.697662	2.78e-11	-0.777478	8.75e-16	Zbtb2	Known_gene
76900	0.589668	3.17206e-11	0.597288	5.01018e-13	Ssbp4	Known_gene				330173	-0.647073	0.0315114	-0.650801	0.0339997	2610524H06Rik	Known_gene
74760	0.667318	0.0254303	0.63406	0.0386967	Rab3il1	Known_gene				329504	-2.11188	3.81e-09	-2.52873	9.63e-12	Lcmt2	Known_gene
72157	0.626102	0.000703283	0.589011	1.08401e-08	Pgm2	Known_gene				327978	-1.30264	8.4e-09	-1.13318	4.13e-07	Slfn5	Known_gene
70445	0.632243	2.19149e-05	0.606989	4.32088e-05	Cd248	Known_gene				327959	-1.04778	3.46e-09	-1.16638	9.54e-11	Xaf1	Known_gene
69538	0.684215	4.79705e-09	0.678635	6.098e-10	Antxr1	Known_gene				320802	-0.788077	6.19e-08	-0.879663	1.02e-09	Ifitm10	Known_gene
68992	0.722365	3.79463e-05	0.739355	1.72547e-05	Zfp580	Known_gene				320214	-0.86897	0.00414867	-0.769129	0.0113361	Maats1	Known_gene
68837	0.751349	4.33117e-38	0.76479	1.37766e-42	Foxk2	Known_gene				319189	-1.81368	2.49e-05	-1.76051	5.12e-05	Hist2h2bb	Known_gene
66570	0.640841	3.40559e-09	0.704008	3.35686e-11	Cenpm	Known_gene				319162	-0.867843	0.000392569	-0.86339	0.000555796	Hist3h2a	Known_gene
58520	0.619688	2.44007e-08	0.806747	4.48065e-15	0610007P14Rik	Known_gene				319160	-1.44412	0.00346725	-1.28987	0.00972897	Hist1h4k	Known_gene
58238	0.664866	0.000872623	0.746168	8.43179e-05	Fam181b	Known_gene				319159	-1.38542	0.0069488	-1.42697	0.00676319	Hist1h4j	Known_gene
56050	0.697998	0.0401603	0.699447	0.0408282	Cyp39a1	Known_gene				319158	-1.52508	0.00109849	-1.03454	0.0343583	Hist1h4i	Known_gene
52588	0.672694	5.59812e-07	0.711089	7.54579e-08	Tspan14	Known_gene				271377	-0.621309	9.46e-14	-0.653176	5.15e-15	Zbtb11	Known_gene
51793	0.668711	1.91902e-18	0.670342	1.93509e-25	Ddah2	Known_gene				270156	-0.606527	6.34e-10	-0.605633	3.36e-11	AU019823	Known_gene
29812	0.705283	4.56134e-15	0.772088	1.85505e-19	Ndrg3	Known_gene				270035	-0.964636	4.78e-07	-0.811343	1.77e-05	Letm2	Known_gene
28042	0.59766	4.4123e-12	0.628704	3.08989e-14	Ept1	Known_gene				252973	-0.639573	7.59e-08	-0.66271	1.26e-08	Grhl2	Known_gene
23948	0.780204	6.00709e-17	0.790872	5.60588e-18	Mmp17	Known_gene				246738	-0.94665	8.34e-05	-1.04473	1.25e-05	Dnajc28	Known_gene
20775	0.638767	8.82032e-30	0.643555	4.39496e-36	Sqle	Known_gene				246728	-1.33696	4.58e-08	-1.44872	3.83e-09	Oas2	Known_gene
20621	0.706577	2.32348e-10	0.753246	7.88188e-12	Snn	Known_gene				245827	-1.18357	0.00346131	-1.2407	0.00229638	Fat2	Known_gene
20250	0.690493	2.8766e-28	0.762498	7.02838e-11	Scd2	Known_gene				244237	-0.912622	0.0158398	-0.813404	0.0354698	Tnfrsf26	Known_gene
18641	0.657174	0.00385397	0.596013	0.00912244	Pfkl	Known_gene				244059	-0.615543	8.59e-20	-0.636731	9.16e-19	Chd2	Known_gene
18194	0.643305	3.05488e-12	0.715968	6.87411e-16	Nsdhl	Known_gene				240041	-0.697345	2.77e-10	-0.781847	3.93e-13	Zfp945	Known_gene
17855	0.671015	6.11836e-07	0.664069	7.84527e-07	Mvk	Known_gene				238692	-0.668734	0.000805502	-0.71361	0.000419666	Zfp874a	Known_gene
17762	0.625364	1.09555e-29	0.674673	2.76464e-40	Mapt	Known_gene				237636	-0.905467	0.0373541	-1.56656	0.000265734	Npc1l1	Known_gene
17121	1.01952	2.06345e-17	1.11938	9.50658e-22	Mxd3	Known_gene				234836	-1.39438	0.0125787	-1.19036	0.0408282	Il17c	Known_gene
16987	0.677445	1.28515e-17	0.697721	5.20178e-17	Lss	Known_gene				234311	-1.03476	0.000131238	-1.21624	6.76e-06	Ddx60	Known_gene
16835	0.854545	1.23907e-31	0.957059	8.32628e-39	Ldlr	Known_gene				230073	-0.824711	1.26e-19	-0.815649	1.35e-20	Ddx58	Known_gene
16416	0.794411	5.67416e-22	0.850582	8.72082e-24	Itgb3	Known_gene				229003	-0.789949	1.54e-15	-0.673921	1.92e-11	Helz2	Known_gene
15926	0.982952	1.81983e-31	0.99416	3.98705e-39	Idh1	Known_gene				227525	-0.639329	2.02e-05	-0.585717	2.32e-05	Dclre1c	Known_gene
15166	0.643421	5.72783e-18	0.680031	1.77178e-25	Hcn2	Known_gene				227120	-1.81657	0.0004661	-2.26198	2.54e-05	Plcl1	Known_gene
14792	0.74672	3.81815e-19	0.883445	8.54291e-28	Lpcat3	Known_gene				223920	-0.838203	0.000738109	-0.791085	0.00110987	Soat2	Known_gene
14228	0.779675	1.35681e-52	0.806581	3.65062e-54	Fkbp4	Known_gene				223881	-0.903497	3.59e-09	-0.821224	1.86e-08	Rnd1	Known_gene
14087	0.65437	2.59142e-12	0.7186	1.8367e-15	Fanca	Known_gene				223672	-0.616667	2.64e-11	-0.765812	1.19e-17	Apol9a	Known_gene
14085	0.712294	0.000513117	0.749836	0.000236956	Fah	Known_gene				219132	-1.11979	0.00816455	-1.36392	0.00142344	Phf11d	Known_gene
13360	0.615343	1.09541e-17	0.690932	1.67697e-24	Dhcr7	Known_gene				217166	-1.27697	7.53e-40	-1.15787	3.95e-35	Nr1d1	Known_gene
12955	0.594847	1.72543e-06	0.655228	4.17764e-08	Cryab	Known_gene				216198	-1.55563	2.87e-16	-1.65099	8.32e-18	Tcp11l2	Known_gene
11992	0.765863	2.06066e-06	0.776127	2.27604e-06	Auh	Known_gene				215814	-0.727659	2.45e-06	-0.684875	8.39e-06	Ccdc28a	Known_gene
11732	0.818911	5.82909e-10	0.983548	6.73984e-15	Ank	Known_gene				214855	-0.772594	0.000161973	-0.832207	3.02e-05	Arid5a	Known_gene
11465	0.748788	4.26835e-55	0.749904	5.64286e-57	Actg1	Known_gene				214854	-0.604837	8.69e-07	-0.616066	4.78e-07	Neurl3	Known_gene
										214150	-0.674919	0.000688435	-0.710172	0.000331816	Ago3	Known_gene
										213993	-0.600102	6.28e-07	-0.600604	7.85e-06	Ccdc186	Known_gene
										213233	-0.842638	0.001359	-0.650304	0.0141698	Tapbpl	Known_gene
										213121	-1.50429	0.00647767	-1.64449	0.00395464	Ankrd35	Known_gene
										213006	-2.28736	1.86e-73	-2.47886	2.79e-94	Mfsd4a	Known_gene
										212398	-0.713543	0.000251847	-0.873114	1.87e-05	Frat2	Known_gene
										212391	-0.661906	0.00800667	-0.696014	0.00222781	Lcor	Known_gene
										212168	-0.866193	8.19e-14	-0.72513	1.13e-10	Zswim4	Known_gene
										212114	-0.620748	0.00363071	-0.855302	4.54e-05	Nhlrc3	Known_gene
										211945	-0.650325	3.77e-11	-0.624422	2.26e-10	Plekhh1	Known_gene
										211535	-2.96449	3.55e-40	-3.11968	3.08e-42	Ccdc114	Known_gene
										209086	-1.11972	6.18e-08	-1.00908	7.51e-07	Samd9l	Known_gene
										195733	-0.893988	2.1e-09	-0.960888	1.94e-10	Grhl1	Known_gene
										170776	-0.95395	3.4e-17	-0.997353	5.96e-19	Cd209c	Known_gene
										170770	-0.706517	0.00169953	-0.628836	0.0049537	Bbc3	Known_gene
										118452	-0.629484	0.0132616	-0.714926	0.00427972	Baalc	Known_gene
										108154	-1.10106	7.64e-10	-1.04192	3.71e-09	Adamts6	Known_gene
										108015	-0.928732	0.0155394	-0.99194	0.00999983	Chrnb4	Known_gene
										105171	-1.41848	3.2e-70	-1.52009	7.74e-79	Arrdc3	Known_gene
										101685	-0.723822	1.42e-19	-0.778902	2.36e-23	Spty2d1	Known_gene
										100702	-1.79632	3.61e-10	-1.69756	3.54e-09	Gbp6	Known_gene
										99899	-1.13959	0.00286946	-1.19583	0.00139051	Ifi44	Known_gene
										97122	-2.40256	2.79e-08	-2.69383	1.16e-09	Hist2h4	Known_gene
										94094	-1.31959	0.00150182	-1.14824	0.0071632	Trim34a	Known_gene
										80861	-0.613457	0.00432665	-0.705233	0.000746661	Dhx58	Known_gene
										80285	-0.682447	4.07e-12	-0.629315	1.41e-10	Parp9	Known_gene
										79201	-1.26701	2.59e-17	-1.20835	2.26e-14	Tnfrsf23	Known_gene
										78303	-1.30399	5.38e-21	-1.22531	4.29e-20	Hist3h2ba	Known_gene
										78249	-1.06028	7.27e-05	-1.03564	0.000105773	Adgrf4	Known_gene
										77864	-0.782266	0.000249786	-0.698313	0.000303382	Ypel2	Known_gene
										77128	-1.53759	1.26e-45	-1.69036	6.36e-52	Crebrf	Known_gene
										76469	-1.56289	0.000118422	-1.5338	0.00015021	Cmya5	Known_gene
										75785	-0.696887	1.6e-13	-0.702067	2.9e-12	Klhl24	Known_gene
										74376	-0.803134	0.02055	-0.726184	0.0416342	Myo18b	Known_gene
										73389	-0.586509	9.03e-14	-0.606287	6.9e-16	Hbp1	Known_gene
										72580	-0.735395	7.87e-06	-0.76188	1.17e-06	Zufsp	Known_gene
										72413	-0.805332	0.00110148	-1.04213	8e-06	Kcnmb2	Known_gene
										71970	-0.828686	5.88e-05	-0.848588	4.78e-05	Zbed5	Known_gene
										70925	-0.953711	1.58e-36	-0.966031	5.75e-39	Cdkn2aip	Known_gene
										70363	-1.13635	0.00772116	-1.03125	0.0211054	Fam135b	Known_gene
										69386	-1.7476	0.0011475	-2.1864	6.43e-05	Hist1h4h	Known_gene
										68371	-1.40918	0.00123643	-1.62719	0.000155671	Pbld1	Known_gene
										67775	-0.796261	1.21e-05	-1.00328	3.93e-08	Rtp4	Known_gene
										67731	-0.996445	1.49e-10	-0.922896	5.26e-09	Fbxo32	Known_gene
										67526	-0.597778	1.47e-14	-0.627811	2.44e-16	Atg12	Known_gene
										67426	-1.42092	2.36e-06	-1.43768	3.84e-06	Adck3	Known_gene
										67235	-0.835656	0.000211375	-0.860135	0.00011466	Zkscan14	Known_gene
										67064	-0.646911	1.97e-08	-0.605902	1.07e-08	Chmp1b	Known_gene
										66816	-0.664311	6.22e-07	-0.595222	8.3e-06	Thap2	Known_gene
										66689	-0.899259	5.31e-06	-0.993175	6.11e-07	Klhl28	Known_gene
										66412	-1.37227	0.00430661	-1.28744	0.00755	Arrdc4	Known_gene
										60599	-1.35109	5.47e-16	-1.20086	1.68e-13	Trp53inp1	Known_gene
										57274	-0.713445	0.00135687	-0.69965	0.00109041	Slc16a8	Known_gene
										56744	-0.734656	0.00980741	-1.07596	0.000115257	Pf4	Known_gene
										56702	-0.740499	0.00498791	-0.791249	0.00271561	Hist1h1b	Known_gene
										56631	-2.32132	8.45e-09	-2.02964	5.28e-07	Trim17	Known_gene
										56338	-1.85125	1.47e-100	-1.88016	1.04e-112	Txnip	Known_gene
										55932	-1.66779	1.38e-14	-1.83483	1.98e-16	Gbp3	Known_gene
										54137	-1.3174	0.000849198	-1.13905	0.00379024	Acrbp	Known_gene
										54123	-1.50351	3.96e-21	-1.55691	3.06e-22	Irf7	Known_gene
										50873	-2.47048	1.53e-12	-2.23113	5.87e-11	Park2	Known_gene
										50709	-1.67861	0.000549549	-1.72439	0.000550589	Hist1h1e	Known_gene
										27056	-1.10802	7.92e-05	-0.934619	0.000672044	Irf5	Known_gene
										24110	-1.10323	1.04e-15	-1.18008	8.12e-18	Usp18	Known_gene
										24083	-0.807825	2.89e-14	-0.731356	4.16e-13	Natd1	Known_gene
										24074	-0.65859	1.49e-08	-0.715694	4.75e-10	Taf7	Known_gene
										23961	-1.04272	9.45e-08	-1.21483	3.1e-08	Oas1b	Known_gene
										23882	-1.34312	1.42e-46	-1.37953	1.33e-50	Gadd45g	Known_gene
										22695	-0.747865	1.86e-08	-0.737949	4.36e-08	Zfp36	Known_gene
										22371	-0.899531	0.000128033	-0.989482	2.52e-05	Vwf	Known_gene
										21942	-0.638498	0.03534	-0.593837	0.0490759	Tnfrsf9	Known_gene
										21929	-1.55833	1.68e-17	-1.44671	5.5e-15	Tnfaip3	Known_gene
										21847	-1.19756	6.96e-72	-1.25415	7.63e-77	Klf10	Known_gene
										21386	-1.1377	0.036295	-1.71482	0.00161537	Tbx3	Known_gene
										21339	-0.665587	6.1e-08	-0.610376	9.95e-07	Taf1a	Known_gene
										20908	-0.651292	0.0106443	-0.651478	0.00994616	Stx3	Known_gene
										20210	-1.40414	0.0085124	-1.53198	0.00485391	Saa3	Known_gene
										20128	-1.26078	2.33e-05	-1.04821	0.000377359	Trim30a	Known_gene
										19698	-0.808825	4.43e-08	-0.743198	5.45e-07	Relb	Known_gene
										19696	-0.693479	0.00396866	-0.594091	0.0150389	Rel	Known_gene
										19365	-0.592597	8.39e-05	-0.61206	4.37e-05	Rad52	Known_gene
										19309	-1.22397	0.000648407	-1.41059	0.000121289	Pygm	Known_gene
										19126	-1.0034	0.0200822	-1.11937	0.00971564	Prom1	Known_gene
										18682	-0.613305	0.0325931	-0.649621	0.0185029	Phkg1	Known_gene
										18671	-0.779602	0.00485733	-0.784149	0.00647281	Abcb1a	Known_gene
										18626	-1.32053	7.75e-21	-1.17292	3.65e-17	Per1	Known_gene
										18569	-0.861764	1.29e-15	-0.859596	1.4e-14	Pdcd4	Known_gene
										18218	-0.899456	4.96e-15	-0.857114	9.91e-14	Dusp8	Known_gene
										18111	-1.47	5.97e-17	-1.7205	1.74e-21	Nnat	Known_gene
										17873	-1.06904	8.78e-14	-1.10623	8.66e-15	Gadd45b	Known_gene
										17872	-0.891907	1.84e-06	-0.940064	3.93e-07	Ppp1r15a	Known_gene
										17858	-1.58552	1.28e-22	-1.68363	2.68e-25	Mx2	Known_gene
										17857	-1.10729	0.00152293	-0.982464	0.00469278	Mx1	Known_gene
										17131	-0.860826	8.8e-20	-0.881713	8.09e-22	Smad7	Known_gene
										17123	-1.19001	1.71e-05	-1.4507	1.59e-07	Madcam1	Known_gene
										16994	-1.33661	0.0183767	-1.28785	0.0243561	Ltb	Known_gene
										16477	-1.09995	1.51e-42	-1.11703	8.39e-49	Junb	Known_gene
										16452	-0.6211	8.59e-10	-0.59405	1.16e-09	Jak2	Known_gene
										16391	-0.824752	8.09e-13	-1.0931	9.46e-21	Irf9	Known_gene
										16194	-0.997099	0.0104067	-0.824245	0.0386967	Il6ra	Known_gene
										16193	-1.10024	1.79e-16	-1.25813	4.27e-21	Il6	Known_gene
										16149	-0.748281	1.36e-14	-0.710199	3.43e-14	Cd74	Known_gene
										16145	-1.04427	7.6e-25	-1.03735	2.38e-30	Igtp	Known_gene
										15957	-0.704747	5.81e-08	-0.748044	3.49e-09	Ifit1	Known_gene
										15950	-1.00555	0.000942671	-0.97537	0.00226013	Ifi203	Known_gene
										15945	-1.83405	3.02e-84	-2.06518	1.76e-119	Cxcl10	Known_gene
										15944	-1.03162	2.32e-30	-1.05185	4.27e-31	Irgm1	Known_gene
										15903	-0.927104	7.59e-29	-0.996882	6.36e-46	Id3	Known_gene
										15894	-1.05812	5.68e-05	-1.1694	7.92e-06	Icam1	Known_gene
										15458	-1.11596	0.009222	-1.1443	0.00831047	Hpx	Known_gene
										15425	-0.621287	7.66e-08	-0.595477	1.82e-07	Hoxc6	Known_gene
										15267	-1.45696	0.00405944	-1.54039	1.96e-11	Hist2h2aa1	Known_gene
										15101	-0.650298	7.97e-18	-0.632437	1.86e-19	H60a	Known_gene
										15040	-1.56812	1.89e-11	-1.6593	5.35e-13	H2-T23	Known_gene
										14772	-0.646292	1.03e-05	-0.748619	6.28e-08	Grk4	Known_gene
										14409	-1.74075	0.000899998	-2.33859	1.9e-05	Gabrr2	Known_gene
										14313	-0.632248	3.2e-09	-0.613722	1.88e-08	Fst	Known_gene
										14281	-0.965673	5.68e-09	-1.02869	1.02e-09	Fos	Known_gene
										14102	-0.694496	0.00357748	-0.612345	0.0111472	Fas	Known_gene
										14027	-1.30629	1.6e-05	-1.16763	0.000158973	Evpl	Known_gene
										13654	-0.74158	0.000343855	-0.723134	0.000646714	Egr2	Known_gene
										13392	-1.01464	5.96e-10	-1.1269	4.11e-12	Dlx2	Known_gene
										13198	-0.971926	3.08e-10	-0.965672	9.61e-08	Ddit3	Known_gene
										12977	-0.603071	1.06e-19	-0.606872	1.56e-20	Csf1	Known_gene
										12802	-2.25037	3.4e-05	-2.08986	0.000220569	Cnr2	Known_gene
										12659	-0.675347	0.00300521	-0.66566	0.00331767	Ovgp1	Known_gene
										12363	-1.80573	0.000394704	-2.13467	5.78e-05	Casp4	Known_gene
										12352	-2.29622	4.33e-16	-2.60417	3e-19	Car5a	Known_gene
										12227	-0.713499	2.31e-07	-0.653998	8.49e-06	Btg2	Known_gene
										12053	-0.740233	0.00251948	-0.815692	0.000482536	Bcl6	Known_gene
										11910	-1.92306	6.83e-49	-1.83579	1.22e-43	Atf3	Known_gene
										11797	-0.593095	5.79e-08	-0.641137	2.25e-09	Birc2	Known_gene
										11642	-0.863804	0.000108551	-0.714478	0.00133437	Akap3	Known_gene
