# Supplementary material for: Long noncoding RNA PM maintains cerebellar synaptic integrity and Cbln1 activation via Pax6/Mll1-mediated H3K4me3
Source: PLoS Biol. 2021 Jun 10;19(6):e3001297. doi: 10.1371/journal.pbio.3001297 (PMC8219131; doi:10.1371/journal.pbio.3001297)
Supplement: S1 Data — (XLSX) [file pbio.3001297.s017.xlsx]

## Sheet: Figure 1A
The relative expression levels of the 12 isoforms of Gm2694 in the indicated brain regions.
OB
Gm2694 isoforms	Replicate1-1	replicate1-2	Replicate1-3	Replicate2-1	Replicate2-2	Replicate2-3	mean	SEM
Gm2694-201	0.000441	0.000272	0.000361	0.00051	0.000539	0.00047	0.000432167	4.07017e-05
Gm2694-202	0.000687	0.000212	0.000196	0.000489	0.000543	0.000432	0.0004265	7.8424e-05
Gm2694-203	0.000697	0.000496	0.000707	0.000547	0.000655	0.000646	0.000624667	3.46282e-05
Gm2694-204	0.00171	0.00176	0.00153	0.00195	0.00172	0.00211	0.00179667	8.31732e-05
Gm2694-205	0.000558	0.000493	0.0005	0.000363	0.000539	0.000409	0.000477	3.09892e-05
Gm2694-206	0.000134	0.00031	0.000141	0.000215	0.000155	0.000232	0.000197833	2.77986e-05
Gm2694-207	0.00162	0.0013	0.00134	0.00157	0.00145	0.00142	0.00145	5.1251e-05
Gm2694-208	7.35e-07	3.49e-06	5.88e-07	5.72e-07	4.08e-07	0	9.655e-07	5.15318e-07
Gm2694-209	0	0	2.21e-06	1.16e-06	0	2.9e-07	6.1e-07	3.68836e-07
Gm2694-210	4.7e-05	4.57e-05	3.3e-05	5.07e-05	5.11e-05	3.06e-05	4.30167e-05	3.66037e-06
Gm2694-211	7.91e-05	3e-05	9.53e-05	4.06e-05	6.65e-05	1.56e-05	5.45167e-05	1.25439e-05
Gm2694-212	0.000434	0.000397	0.000509	0.000159	0.000105	5.91e-05	0.000277183	7.82861e-05
Hypo
Gm2694 isoforms	Replicate1-1	replicate1-2	Replicate1-3	Replicate2-1	Replicate2-2	Replicate2-3	mean	SEM
Gm2694-201	0.000324	0.000275	0.000299	0.00041	0.000388	0.000407	0.0003505	2.39399e-05
Gm2694-202	0.00052	0.000425	0.000388	0.00063	0.000377	0.000436	0.000462667	3.92986e-05
Gm2694-203	0.00095	0.000821	0.000782	0.000922	0.000802	0.000797	0.000845667	2.924e-05
Gm2694-204	0.00222	0.00219	0.00206	0.00282	0.00186	0.00204	0.00219833	0.000134868
Gm2694-205	0.000452	0.000434	0.000506	0.000461	0.00048	0.000385	0.000453	1.69194e-05
Gm2694-206	0.000258	0.000248	0.000165	0.000276	0.000349	0.000218	0.000252333	2.50076e-05
Gm2694-207	0.00147	0.00194	0.00159	0.0019	0.00165	0.00187	0.00173667	7.8726e-05
Gm2694-208	1.13e-06	0	0	0	0	0	1.88333e-07	1.88333e-07
Gm2694-209	5.87e-07	0	3.9e-07	0	0	0	1.62833e-07	1.06079e-07
Gm2694-210	2.69e-05	6.59e-05	2.97e-05	4.52e-05	4.28e-05	1.89e-05	3.82333e-05	6.85535e-06
Gm2694-211	5.77e-05	7.73e-05	4.66e-05	0.000102	6.8e-05	0.000126	7.96e-05	1.20598e-05
Gm2694-212	0.000159	0.000127	8.94e-05	0.000136	4.31e-05	6.76e-05	0.000103683	1.80963e-05
Hippo
Gm2694 isoforms	Replicate1-1	replicate1-2	Replicate1-3	Replicate2-1	Replicate2-2	Replicate2-3	Replicate3-1	Replicate3-2	Replicate3-3	mean	SEM
Gm2694-201	0.000142	4.1e-05	0.000115	7.74e-06	1.45e-05	3.92e-06	3.47e-05	8.1e-06	1.69e-05	4.26511e-05	1.68897e-05
Gm2694-202	4.71e-05	1.71e-05	2.44e-05	1.18e-05	2.27e-05	1.21e-05	3.7e-05	3.17e-05	4.34e-05	2.74778e-05	4.36099e-06
Gm2694-203	0.000176	0.000814	0.000209	9.64e-05	9.78e-05	0.000147	0.000178	0.000168	0.000239	0.000236133	7.38728e-05
Gm2694-204	0.000775	0.000866	0.000775	0.000214	0.000163	0.000213	0.000306	0.00043	0.000319	0.000451222	9.25581e-05
Gm2694-205	5.63e-05	4.6e-05	8.53e-05	2.68e-05	5.35e-05	5.13e-05	4.34e-05	2.18e-05	1.57e-05	4.44556e-05	7.06378e-06
Gm2694-206	0.000427	0.000511	0.000388	3.05e-05	3.76e-05	8.87e-05	4.58e-05	0.000122	7.34e-05	0.000191556	6.4154e-05
Gm2694-207	0.0033	0.00237	0.00126	0.000622	0.000691	0.000691	0.000819	0.000749	0.000617	0.00123544	0.000318675
Gm2694-208	5.72e-05	8.49e-05	0.000131	0	3.15e-07	3.37e-07	1.16e-06	4.47e-07	1.25e-06	3.07343e-05	1.63056e-05
Gm2694-209	0	3.05e-06	0	1.83e-07	1.76e-07	3.79e-07	0	0	0	4.20889e-07	3.31585e-07
Gm2694-210	2.75e-06	6.39e-05	4.05e-06	6.2e-06	1.43e-06	0	0	8.33e-06	1.49e-05	1.12844e-05	6.76286e-06
Gm2694-211	6.71e-05	0.000139	0	8.17e-05	5.94e-05	6.77e-05	4.46e-05	2.88e-05	1.47e-05	5.58889e-05	1.37096e-05
Gm2694-212	3.65e-05	0	5.9e-05	4.06e-05	5.1e-05	5.06e-05	2.87e-07	3.63e-06	2.25e-06	2.70963e-05	8.36111e-06
Cereb
Gm2694 isoforms	Replicate1-1	replicate1-2	Replicate1-3	Replicate2-1	Replicate2-2	Replicate2-3	Replicate3-1	Replicate3-2	Replicate3-3	mean	SEM
Gm2694-201	0.00905	0.00859	0.0096	0.00701	0.00325	0.00386	0.00792	0.00832	0.00826	0.00731778	0.000751668
Gm2694-202	0.0185	0.0104	0.0126	0.0213	0.0286	0.0198	0.0235	0.0247	0.0263	0.0206333	0.00202512
Gm2694-203	0.0196	0.0188	0.0188	0.0318	0.0151	0.016	0.0157	0.0155	0.0156	0.0185444	0.00175326
Gm2694-204	0.0241	0.0213	0.0253	0.0202	0.0176	0.0158	0.0363	0.0327	0.0392	0.0258333	0.00278737
Gm2694-205	0.01165	0.012	0.0113	0.00839	0.00906	0.00991	0.00885	0.00916	0.0091	0.00993556	0.000451802
Gm2694-206	0.00283	0.003	0.00312	0.00143	0.00133	0.00262	0.00193	0.00198	0.00198	0.00224667	0.000222349
Gm2694-207	0.00758	0.00753	0.00807	0.00918	0.00554	0.00672	0.0068	0.00609	0.00652	0.00711444	0.000367144
Gm2694-208	0.000102	0.00027	0.000458	1.61e-06	7.04e-06	7.04e-06	2.56e-07	4.76e-06	9.34e-07	9.46267e-05	5.43402e-05
Gm2694-209	0	0	0	7.82e-07	7e-07	8.26e-07	5.66e-06	2.5e-07	3.17e-07	9.48333e-07	5.99634e-07
Gm2694-210	0.00086	0.000988	0.000948	0.000554	0.000607	0.000641	0.000577	0.000777	0.000605	0.000728556	5.60553e-05
Gm2694-211	0.00278	0.00291	0.00287	0.00332	0.00258	0.00343	0.00209	0.00228	0.00214	0.00271111	0.000161249
Gm2694-212	0.00166	0.00195	0.00154	0.00203	0.00187	0.00155	0.000622	0.000804	0.00073	0.00141733	0.000183965

## Sheet: Figure 1B
The relative expression levels of Pan-Gm2694, Gm2694-201, PM, Gm2694-205, Gm2694-207, and Cbln1 at the indicated cerebellar developmental time points were measured by RT-qPCR.
Gm2694
Cerebellar developmental time points	Replicate1-1	replicate1-2	Replicate1-3	Replicate2-1	Replicate2-2	Replicate2-3	Replicate3-1	Replicate3-2	Replicate3-3	mean	SEM
P7	0.366	0.727	0.423	0.289	0.387	0.304	0.394	0.182	0.182	0.361556	0.0542758
P14	0.331	0.336	0.417	0.312	0.158	0.205	0.359	0.354		0.309	0.0301863
P21	0.36	0.667	0.363	0.311	0.318	0.297	0.332	0.369	0.237	0.361556	0.0405456
P90	0.246	0.207	0.253	0.346	0.283	0.253	0.234			0.260286	0.0166929
Gm2694-201
Cerebellar developmental time points	Replicate1-1	replicate1-2	Replicate1-3	Replicate2-1	Replicate2-2	Replicate2-3	Replicate3-1	Replicate3-2	Replicate3-3	mean	SEM
P7	0.009291	0.004809	0.011439	0.0111	0.00855	0.00568	0.00963	0.00413		0.00807863	0.00100494
P14	0.0107	0.0111	0.0107	0.0111	0.0091	0.00623	0.0109	0.0115		0.0101662	0.000616178
P21	0.018	0.0204	0.0224	0.0159	0.0164	0.0162	0.0144	0.0155	0.0144	0.0170667	0.000910281
P90	0.0078	0.00908	0.00785	0.00915	0.0107	0.01	0.00823			0.00897286	0.000416023
PM
Cerebellar developmental time points	Replicate1-1	replicate1-2	Replicate1-3	Replicate2-1	Replicate2-2	Replicate2-3	Replicate3-1	Replicate3-2	Replicate3-3	mean	SEM
P7	0.034	0.0176	0.0369	0.0266	0.0158	0.0168	0.01576	0.01536	0.01492	0.0215267	0.00289431
P14	0.0212	0.0238	0.0204	0.0165	0.0556	0.0208	0.0404	0.04	0.03684	0.0306156	0.00438087
P21	0.0438	0.0615	0.0528	0.0403	0.0435	0.042	0.0432	0.044	0.0412	0.0458111	0.00229924
P90	0.0222	0.021	0.0178	0.0283	0.026	0.0235	0.02456	0.02744	0.02356	0.0238178	0.00108948
Gm2694-207
Cerebellar developmental time points	Replicate1-1	replicate1-2	Replicate1-3	Replicate2-1	Replicate2-2	Replicate2-3	Replicate3-1	Replicate3-2	Replicate3-3	mean	SEM
P7	0.0137	0.0135	0.0115	0.012928	0.013664	0.013664	0.01156	0.01196	0.01372	0.0129107	0.000322291
P14	0.008728	0.008316	0.008088	0.007288	0.006992	0.006848	0.00968	0.01096	0.00928	0.00846444	0.000452903
P21	0.009844	0.011152	0.010696	0.0517	0.00895	0.00889	0.01196	0.00964	0.01452	0.0152613	0.00459215
P90	0.006228	0.00636	0.00654	0.006032	0.005948	0.006288	0.0064	0.00756	0.00768	0.00655956	0.000209428
Cbln1
Cerebellar developmental time points	Replicate1-1	replicate1-2	Replicate1-3	Replicate2-1	Replicate2-2	Replicate2-3	Replicate3-1	Replicate3-2	Replicate3-3	mean	SEM
P7	0.333	0.357	0.359	0.717	0.603	0.678	0.476	0.403	0.335	0.473444	0.0511621
P14	0.574	0.46	0.688	1.03	0.95	0.72	0.566	0.889	0.799	0.741778	0.0638128
P21	0.887	1.14	0.649	1.25	0.97	1.08	1.03	1.03	1.03	1.00733	0.056222
P90	0.702	0.66	1.01	0.71	0.557	0.602	0.777	0.62		0.70475	0.050001

## Sheet: Figure 1C
The expression levels of the indicated Gm2694 isoforms (C) under the indicated treatments.
Gm2694-201
	Replicate1	Replicate2	Replicate3	mean	SEM
0ug Gm2694-201	1	1	1	1
1ug Gm2694-201	12546.7	10923.1	12288.9	11919.6	503.738
2ug Gm2694-201	19581.7	19989.8	18523	19364.8	437.065
4ug Gm2694-201	130429	134056	134056	132847	1208.9
PM
	Replicate1	Replicate2	Replicate3	mean	SEM
0ug PM	1	1	1	1
1ug PM	1162.43	1170.48	1154.38	1162.43	4.6494
2ug PM	338008	324275	302514	321599	10333
4ug PM	414326	428937	444118	429127	8600.53
Gm2694-205
	Replicate1	Replicate2	Replicate3	mean	SEM
0ug Gm2694-205	1	1	1	1
1ug Gm2694-205	7802.02	8420.17	3820.51	6680.9	1441.28
2ug Gm2694-205	689938	704506	661758	685400	12547.1
4ug Gm2694-205	150385	152500	147308	150064	1507.43
Gm2694-207
	Replicate1	Replicate2	Replicate3	Replicate4	Replicate5	Replicate6	mean	SEM
0ug Gm2694-207	1	1	1	1	1	1	1
1ug Gm2694-205	42200.8	39923.2	41911.2	8996.78	9246.69	7667.71	24991.1	7324.01
2ug Gm2694-205	54037.5	51833.7	56724	18624	17743.7	17380.2	36057.2	8139.29
4ug Gm2694-205	48477	51953	48477	31324	29023.7	30892.4	40024.5	4340.85
Gm2694-211
	Replicate1	Replicate2	Replicate3	mean	SEM
0ug Gm2694-211	1	1	1	1
1ug Gm2694-211	22135.3	25250.8	22287.2	23224.4	1014.13
2ug Gm2694-211	126089	128724	122629	125814	1764.98
4ug Gm2694-211	1666843	1598997	1774287	1.68004e+06	51030.4

## Sheet: Figure 1D
The expression levels of the indicated Cbln1 (D) under the indicated treatments.
Cbln1
	Replicate1	Replicate2	Replicate3	mean	SEM
0ug Gm2694-201	1	1	1	1
1ug Gm2694-201	2.06035	0.775351	2.66303	1.83291	0.556665
2ug Gm2694-201	1.36167	0.138287	2.1363	1.21209	0.581606
4ug Gm2694-201	0.47347	0.16396	0.121715	0.253048	0.110883
Cbln1
	Replicate1	Replicate2	Replicate3	mean	SEM
0ug PM	1	1	1	1
1ug PM	2.14286	1.74107	1.48398	1.7893	0.191725
2ug PM	3.55213	5.57384	6.2276	5.11785	0.805291
4ug PM	29.5415	29.3398	6.43056	21.7706	7.67024
Cbln1
	Replicate1	Replicate2	Replicate3	mean	SEM
0ug Gm2694-205	1	1	1	1
1ug Gm2694-205	0.412667	0.651945	0.424267	0.496293	0.0778981
2ug Gm2694-205	0.447116	0.668358	1.48332	0.866265	0.315069
4ug Gm2694-205	0.224434	4.3919	0.809416	1.80858	1.30265
Cbln1
	Replicate1	Replicate2	Replicate3	Replicate4	Replicate5	Replicate6	mean	SEM
0ug Gm2694-207	1	1	1	1	1	1	1
1ug Gm2694-205	2.97866	2.87704	2.81769	0.135329	0.143069	0.125405	1.51286	0.616741
2ug Gm2694-205	2.3476	2.81151	2.67808	0.132575	0.15228	0.129821	1.37531	0.556677
4ug Gm2694-205	4.27116	4.30108	4.18332	0.140125	0.132575	0.113011	2.19021	0.922137
Cbln1
	Replicate1	Replicate2	Replicate3	mean	SEM
0ug Gm2694-211	1	1	1	1
1ug Gm2694-211	0.621094	1.61671	0.928412	1.0554	0.29434
2ug Gm2694-211	1.70778	2.81282	0.15516	1.55859	0.770818
4ug Gm2694-211	2.18587	8.27161	2.08303	4.18017	2.04594

## Sheet: Figure 1E
The expresshon levels of Cbln1 in control or PM shRNAs (shPM-1/2/3)-treated Neuro2a cells, detected by RT-qPCR.
Gene ID	shCtrl replicate1	shCtrl replicate2	shCtrl replicate3	mean	SEM
PM	1	1	1	1
Cbln1	1	1	1	1
Gene ID	shPM-1 replicate1	shPM-1 replicate2	shPM-1 replicate3	mean	SEM
PM	0.07502	0.111	0.203	0.13	0.038
Cbln1	0.1583	0.111	0.203	0.157	0.027
Gene ID	shPM-2 replicate1	shPM-2 replicate2	shPM-2 replicate3	mean	SEM
PM	0.079851	0.0121	0.0815	0.058	0.023
Cbln1	0.335341	0.0121	0.0815	0.143	0.098
Gene ID	shPM-3 replicate1	shPM-3 replicate2	shPM-3 replicate3	mean	SEM
PM	0.512909	0.359	0.127	0.333	0.112
Cbln1	0.548594	0.304	0.417	0.423	0.071

## Sheet: Figure 1F
Right: Quantification of the left.
Cbln1 RNA
	Relative Fluorescence Intensity			Relative Fluorescence Intensity
Vector replicate1-1	1		PM replicate1-1	1.61866
Vector replicate1-2	1		PM replicate1-2	1.88642
Vector replicate1-3	1		PM replicate1-3	2.48607
Vector replicate1-4	1		PM replicate1-4	1.29058
Vector replicate1-5	1		PM replicate1-5	3.95488
Vector replicate1-6	1		PM replicate1-6	1.55743
Vector replicate1-7	1		PM replicate1-7	1.54701
Vector replicate1-8	1		PM replicate1-8	1.45011
Vector replicate2-1	1		PM replicate2-1	3.19504
Vector replicate2-2	1		PM replicate2-2	2.60259
Vector replicate2-3	1		PM replicate2-3	2.87286
Vector replicate2-4	1		PM replicate2-4	3.82578
Vector replicate2-5	1		PM replicate2-5	6.29716
Vector replicate2-6	1		PM replicate2-6	5.19333
Vector replicate2-7	1		PM replicate2-7	4.67902
Vector replicate2-8	1		PM replicate2-8	5.04757
Vector replicate3-1	1		PM replicate3-1	2.62569
Vector replicate3-2	1		PM replicate3-2	1.47648
Vector replicate3-3	1		PM replicate3-3	1.30965
Vector replicate3-4	1		PM replicate3-4	1.1881
Vector replicate3-5	1		PM replicate3-5	2.483
Vector replicate3-6	1		PM replicate3-6	3.07888
Vector replicate3-7	1		PM replicate3-7	2.3602
Vector replicate3-8	1		PM replicate3-8	1.39038
mean	1		mean	2.726
SEM			SEM	0.2933

## Sheet: Figure1G
Right: Quantification of the left.
Cbln1 Protein
	Relative Fluorescence Intensity			Relative Fluorescence Intensity
Vector replicate1-1	1		PM replicate1-1	4.15653
Vector replicate1-2	1		PM replicate1-2	2.65186
Vector replicate1-3	1		PM replicate1-3	2.87372
Vector replicate1-4	1		PM replicate1-4	2.11306
Vector replicate1-5	1		PM replicate1-5	3.21625
Vector replicate1-6	1		PM replicate1-6	3.96202
Vector replicate1-7	1		PM replicate1-7	5.46447
Vector replicate1-8	1		PM replicate1-8	2.05101
Vector replicate2-1	1		PM replicate2-1	2.01121
Vector replicate2-2	1		PM replicate2-2	3.64361
Vector replicate2-3	1		PM replicate2-3	3.89041
Vector replicate2-4	1		PM replicate2-4	4.15944
Vector replicate2-5	1		PM replicate2-5	3.80369
Vector replicate2-6	1		PM replicate2-6	1.9752
Vector replicate2-7	1		PM replicate2-7	4.97907
Vector replicate2-8	1		PM replicate2-8	2.58743
Vector replicate3-1	1		PM replicate3-1	4.56357
Vector replicate3-2	1		PM replicate3-2	3.20128
Vector replicate3-3	1		PM replicate3-3	3.68325
Vector replicate3-4	1		PM replicate3-4	3.19371
Vector replicate3-5	1		PM replicate3-5	6.40082
Vector replicate3-6	1		PM replicate3-6	2.1463
Vector replicate3-7	1		PM replicate3-7	3.3457
Vector replicate3-8	1		PM replicate3-8	2.50537
mean	1		mean	3.441
SEM			SEM	0.2351

## Sheet: Figure1H
Subcellular distributions of PM, Gapdh and Neat1 by fractionating assay in Neuro2a cells.
GAPDH
	Replicate1	replicate2	Replicate3	mean
Cytoplasm	95.0068	39.9162	77.5692	70.83
Nucleus	4.9932	60.0838	22.4308	29.17
Neat1
	Replicate1-1	replicate1-2	Replicate1-3	mean
Cytoplasm	56.7173	10.707	25.0646	30.83
Nucleus	43.2827	89.293	74.9354	69.17
PM
	Replicate1-1	replicate1-2	Replicate1-3	mean
Cytoplasm	36.8035	0	22.9169	19.91
Nucleus	63.1965	100	77.0831	80.09

## Sheet: Figure1J
Bottom left: The activities of pGL3-Cbln1 (blue) and pGL3-Gm2694 (red), compared with pGL3 vector control (black); Bottom right: The activities of pGL3-Cbln1 in the presence of control or PM-expressing plasmid.
	Replicate1-1	replicate1-2	Replicate1-3	Replicate2-1	Replicate2-2	Replicate2-3	Replicate3-1	Replicate3-2	Replicate3-3	mean	SEM			pGL3-Cbln1
pGL3 vector control	1	1	1	1	1	1	1	1	1	1					Replicate1-1	replicate1-2	Replicate2-1	Replicate2-2	Replicate3-1	Replicate3-2	mean	SEM
pGL3-Cbln1	7.15081	6.99898	7.16554	6.56372	5.98197	6.60332	5.69098	5.69381	5.55359	6.378	0.219			Vector Control	1	1	1	1	1	1	1
pGL3-Gm2694	5.07612	4.99845	4.57752	5.11782	5.23828	5.77274	5.30374	5.22295	5.07405	5.154	0.105			PM-expressing plasmid	1.82875	1.79591	2.72424	3.81419	4.73976	5.04484	3.325	0.581

## Sheet: Figure 2E
Quantification of the RNA levels of PM and Cbln1 obtained from B.
PM
	AAV NC replicate1	AAV NC replicate2	AAV NC replicate3	mean	SEM
Relative Fluorescence Intensity	1	1	1	1
	AAV shPM-1 replicate1	AAV shPM-1 replicate2	AAV shPM-1 replicate3	mean	SEM
Relative Fluorescence Intensity	0.033564	0.165747	0.123468	0.1076	0.0389748
	AAV shPM-2 replicate1	AAV shPM-2 replicate2	AAV shPM-2 replicate3	mean	SEM
Relative Fluorescence Intensity	0.08195	0.10732	0.331345	0.1735	0.0792425
Cbln1
	AAV NC replicate1	AAV NC replicate2	AAV NC replicate3	mean	SEM
Relative Fluorescence Intensity	1	1	1	1
	AAV shPM-1 replicate1	AAV shPM-1 replicate2	AAV shPM-1 replicate3	mean	SEM
Relative Fluorescence Intensity	0.059666	0.1547	0.209809	0.1414	0.0438504
	AAV shPM-2 replicate1	AAV shPM-2 replicate2	AAV shPM-2 replicate3	mean	SEM
Relative Fluorescence Intensity	0.057062	0.115739	0.190459	0.1211	0.0386011

[truncated: 34 more sheets: Figure 2F, Figure 2G, Figure 2H, Figure 2I, Figure 2K, Figure 2L, Figure 3D, Figure 4B, Figure 4C, Figure 4D, Figure 4E, Figure 4F, Figure 4G, Figure 5A, Figure 5B, Figure 5C, Figure 5D, Figure 5E, Figure 6A, Figure 6D …]
